# Supplementary material for: Design and Testing of Augmented Reality-Based Fluorescence Imaging Goggle for Intraoperative Imaging-Guided Surgery
Source: Diagnostics (Basel). 2021 May 21;11(6):927. doi: 10.3390/diagnostics11060927 (PMC8224390; doi:10.3390/diagnostics11060927)
Supplement: Supplementary file 1 [file diagnostics-11-00927-s001.zip]

Archive with 3 entries (3 files):
- diagnostics-1183464.pdf
- Supplementary vedio.avi
- Supplement_vedio.pdf
